# Supplementary material for: Effects of Rhizopus-arrhizus-31-Assisted Pretreatment on the Extraction and Bioactivity of Total Flavonoids from Hibiscus manihot L
Source: Molecules. 2024 Feb 28;29(5):1046. doi: 10.3390/molecules29051046 (PMC10934683; doi:10.3390/molecules29051046)
Supplement: Supplementary file 1 [file molecules-29-01046-s001.zip]

Archive with 1 entries (1 files):
- molecules-2818941-supplementary.pdf
